# Supplementary material for: TP53 Status, Patient Sex, and the Immune Response as Determinants of Lung Cancer Patient Survival
Source: Cancers (Basel). 2020 Jun 11;12(6):1535. doi: 10.3390/cancers12061535 (PMC7352604; doi:10.3390/cancers12061535)
Supplement: Supplementary file 1 [file cancers-12-01535-s001.zip]

Archive with 2 entries (2 files):
- Supplementary figures.pdf
- Supplementary tables.csv
